# Supplementary material for: Relationship between the Dietary Inflammatory Index Score and Cytokine Levels in Chinese Pregnant Women during the Second and Third Trimesters
Source: Nutrients. 2022 Dec 30;15(1):194. doi: 10.3390/nu15010194 (PMC9824482; doi:10.3390/nu15010194)
Supplement: Supplementary file 1 [file nutrients-15-00194-s001.zip]

Archive with 1 entries (1 files):
- nutrients-2025383-supplementary.pdf
